# Supplementary material for: Population genetics show that aphids (Hemiptera: Aphididae) are limited by summer host-plant distribution at the regional scale
Source: J Insect Sci. 2025 Oct 6;25(5):ieaf082. doi: 10.1093/jisesa/ieaf082 (PMC12499771; doi:10.1093/jisesa/ieaf082)
Supplement: ieaf082_Supplementary_Data [file ieaf082_supplementary_data.zip]

Archive with 1 entries (1 files):
- Supplementary Material 31JUL25.docx
